# Supplementary material for: Cryo-EM structure of the human Asc-1 transporter complex
Source: Nat Commun. 2024 Apr 8;15:3036. doi: 10.1038/s41467-024-47468-1 (PMC11001984; doi:10.1038/s41467-024-47468-1)
Supplement: Supplementary file 4 — Source Data [file 41467_2024_47468_MOESM4_ESM.xlsx]

## Sheet: Fig.3b
		hasc-1 and h4F2 in oocytes 10ng and 10ng Day 5 of Expression 100uM Glycine in NMDG 40mins
		cpm	pmol					cpm	pmol					cpm	pmol
	h4F2hc	96	5.8006				hasc-1#2	468	28.2779				ni	72	4.35045
		81	4.89426				4F2hc	315	19.0332					72	4.35045
		85	5.13595					462	27.9154					83	5.01511
		69	4.16918					377	22.7795					70	4.22961
		81	4.89426					512	30.9366					72	4.35045
		91	5.49849	5.18127	0.512787			361	21.8127	24.6851	4.46698			80	4.83384	4.38299	0.391287
		78	4.71299	n=12				357	21.571	n=13				79	4.77341
		91	5.49849					390	23.565					69	4.16918
		83	5.01511					428	25.861					59	3.56495
		85	5.13595					348	21.0272					73	4.41088
		101	6.10272					560	33.8369					64	3.86707
		88	5.31722					328	19.8187					73	4.41088
								405	24.4713					77	4.65257
		cpm	pmol					cpm	pmol					cpm	pmol				cpm	pmol
	I138A	359	21.6918				I138A	269	16.2538				Y131A	412	24.8943			Y131A	388	23.4441
	#3	365	22.0544				#4	368	22.2356				#2	401	24.2296			#3	461	27.855
		418	25.2568					390	23.565					402	24.29				494	29.8489
		303	18.3082					358	21.6314					454	27.432				460	27.7946
		328	19.8187					335	20.2417					356	21.5106				481	29.0634
		287	17.3414					338	20.423					333	20.1208	23.3123	4.53267		371	22.4169	27.2709	2.69387
		360	21.7523	20.9203	3.28886			378	22.8399	20.3068	2.19603			286	17.281				457	27.6133	n=12
		258	15.5891	n=13				335	20.2417	n=13				412	24.8943				394	23.8066
		414	25.0151					271	16.3746					344	20.7855				498	30.0906
		345	20.8459					319	19.2749					296	17.8852				487	29.426
		268	16.1934					317	19.1541					548	33.1118				490	29.6073
		390	23.565					353	21.3293										435	26.284
		406	24.5317					338	20.423
		cpm	pmol					cpm	pmol					cpm	pmol				cpm	pmol
	F243A	84	5.07553				F243A	76	4.59215				Y253A	118	7.12991			Y253A	112	6.76737
	#3	84	5.07553				#4	83	5.01511				#2	128	7.73414			#3	134	8.09668
		68	4.10876					63	3.80665					154	9.30514				124	7.49245
		91	5.49849					73	4.41088					118	7.12991				114	6.88822
		93	5.61934					83	5.01511					172	10.3927				132	7.97583
		87	5.2568					71	4.29003					134	8.09668				145	8.76133
		77	4.65257	5.05229	0.586102			81	4.89426	4.53978	0.4046			156	9.42598	8.18964	1.0626		112	6.76737	7.2647	0.751108
		78	4.71299	n=13				77	4.65257	n=15				152	9.18429	n=13			106	6.40483
		98	5.92145					65	3.92749					125	7.55287				118	7.12991
		87	5.2568					81	4.89426					129	7.79456				105	6.34441
		93	5.61934					75	4.53172					114	6.88822				112	6.76737
		65	3.92749					72	4.35045					128	7.73414				115	6.94864
		82	4.95468					85	5.13595					134	8.09668				134	8.09668
								74	4.4713
								68	4.10876
		cpm	pmol					cpm	pmol					cpm	pmol				cpm	pmol
	E257A	94	5.67976				E257A	74	4.4713				Y333A	729	44.0483			Y333A	461	27.855
	#1	79	4.77341				#3	75	4.53172				#1	468	28.2779			#4	499	30.1511
		85	5.13595					83	5.01511					572	34.5619				651	39.3353
		94	5.67976					82	4.95468					642	38.7915				386	23.3233
		72	4.35045					73	4.41088					726	43.8671				565	34.139
		70	4.22961	5.06158	0.597217			65	3.92749	4.36657	0.368578			509	30.7553	36.6488	6.90858		422	25.4985	30.9366	4.62032
		82	4.95468	n=13				67	4.04834	n=15				481	29.0634	n=13			588	35.5287
		100	6.0423					81	4.89426					511	30.8761				498	30.0906
		91	5.49849					66	3.98792					762	46.0423				579	34.9849
		80	4.83384					69	4.16918					641	38.7311				446	26.9486
		89	5.37764					65	3.92749					513	30.997				537	32.4471
		68	4.10876					76	4.59215					789	47.6737				512	30.9366
		85	5.13595					69	4.16918					542	32.7492
								69	4.16918
								70	4.22961
		cpm	pmol					cpm	pmol					cpm	pmol
	N52A	226	13.6556				N52A	332	20.0604				F250A	551	33.2931
	#1	218	13.1722				#4	273	16.4955				#1	501	30.2719
		253	15.287					229	13.8369					377	22.7795
		255	15.4079					261	15.7704					497	30.0302
		245	14.8036					299	18.0665					400	24.1692
		213	12.8701					291	17.5831					509	30.7553
		212	12.8097	14.2319	1.31449			262	15.8308	16.6438	1.91234			345	20.8459	28.5471	4.38867
		225	13.5952	n=13				312	18.852	n=11				541	32.6888	n=11
		282	17.0393					277	16.7372					523	31.6012
		225	13.5952					263	15.8912					531	32.0846
		238	14.3807					231	13.9577					422	25.4985
		258	15.5891
		212	12.8097
		cpm	pmol					cpm	pmol
	R336A	64	3.86707				R336A	84	5.07553
	#3	78	4.71299				#4	87	5.2568
		88	5.31722					76	4.59215
		77	4.65257					75	4.53172
		62	3.74622					93	5.61934
		92	5.55891	4.87102	0.74598			87	5.2568	5.00581	0.462045
		88	5.31722	n=13				72	4.35045	n=13
		95	5.74018					82	4.95468
		100	6.0423					69	4.16918
		62	3.74622					85	5.13595
		84	5.07553					88	5.31722
		80	4.83384					86	5.19637
		78	4.71299					93	5.61934

## Sheet: Fig.4e
Glycine and Alanine Efflux in asc-1/4F2 expressing oocytes Day5 15ng of asc-1 and 15ng of 4F2 both human
preloading with 10uM Glycine or 10uM Alanine for 60min, 3 tubes with 8oocytes for each condition
wash with RT NMDG ND96 buffer and start Efflux with 1ml buffer of substrate at 1mM in NMDG ND96
Aliquots at different time points are 200ul
		cpm/oocyte
	min	1	%of preload.	2	%of preload.	3	%of preload.		mean 3 tubes		Efflux in% of preloading
Gly*/Gly	0	8.75	0.39	11.25	0.418371	11.25	0.488		0.432124	0.0504267
	7.5	113.25	5.14	136.75	5.08553	129.25	5.634		5.28651	0.302164
	15	170.25	7.735	229	8.516	253	11.02		9.09033	1.71616
	30	282	12.81	410.75	15.275	430	18.74		15.6083	2.97902
	after Efflux			afterEfflux		afterEfflux
	2266			3106		1500
	1989			1449		1568
	1942			3742		2922
	778			1383		2444
	2831			3080		2375
	2781			1578		753
	1341			1405		1635
	1428			2491		1721
	mean	preload.		mean	preload	mean	preload
	1919.5	2201		2279	2689	1864.75	2294
		cpm/oocyte
	min	1	%of preload.	2	%of preload.	3	%of preload.		mean 3 tubes		Efflux in% of preloading
Gly*/Ala	0	8.125	0.38	10.625	0.534	11.875	0.498		0.470667	0.0805564
	7.5	130.625	6.109	135.625	6.83	162.875	6.843		6.594	0.420073
	15	216.875	10.13	216.625	10.91	286.625	12.043		11.0277	0.961913
	30	n/a		353.875	17.78	480.375	20.183		18.9815	1.69918
	after Efflux			afterEfflux		afterEfflux
	2152			1963		1212
	1963			1163		2560
	1371			1916		2871
	2545			1191		2328
	1946			2868		1533
	1202			1246		1285
	2013			1785		1716
	2137			926		1699
	mean	preload.		mean	preload	mean	preload
	1916.12			1632.25	1985	1900.5	2380
		cpm/oocyte
	min	1	%of preload.	2	%of preload.	3	%of preload.		mean 3 tubes		Efflux in% of preloading
Gly*/Ser	0	11.875	0.486	5.625	0.227	12.5	0.512		0.408333	0.157576
	7.5	131.375	5.377	193.625	7.78	248.5	10.18		8.98	1.69706
	15	406.625	16.62	380.375	15.33	445.75	18.23		16.7267	1.45294
	30	n/a		628.375	25.33	736.25	30.17		27.75	3.4224
	after Efflux			afterEfflux		afterEfflux
	1734			2021		1102
	2673			1318		2384
	2059			2528		1956
	1851			1627		1402
	714			1351		1683
	2672			1972		940
	1227			973		1339
	1594			3036		2827
	mean	preload.		mean	preload	mean	preload
	1815.5	2443		1853.25	2481	1704.12	2440
		cpm/oocyte
	min	1	%of preload.	2	%of preload.	3	%of preload.		mean 3 tubes		Efflux in% of preloading
Gly*/Thr	0	9.375	0.431	10	0.426	11.25	0.506		0.454333	0.0448144
	7.5	122.875	5.652	204	8.699	241.75	10.89		8.41367	2.63063
	15	255.25	11.74	286.5	12.217	350.5	15.79		13.249	2.21346
	30	375.25	17.24	457.25	19.49	535.25	24.12		20.2833	3.50794
	after Efflux			afterEfflux		afterEfflux
	2130			2609		1617
	2085			2898		1472
	2693			1941		838
	1126			1089		1070
	1833			1212		2374
	555			2144		1861
	2209			1794		2078
	1767			1416		2167
	mean	preload.		mean	preload	mean	preload
	1799.75	2174		1887.88	2345	1684.62	2219
		cpm/oocyte
	min	1	%of preload.	2	%of preload.	3	%of preload.		mean 3 tubes		Efflux in% of preloading
Gly*/ND96	0	6.875	0.286	13.75	0.6356	9.28	0.4154		0.445667	0.176754
	7.5	83.875	3.49	62.25	2.877	56.714	2.538		2.96833	0.482527
	15	103.75	4.326	76.125	3.519	86.28	3.862		3.90233	0.405009
	30	149.5	6.23	114.875	5.31	148.85	6.66		6.06667	0.689662
	after Efflux			afterEfflux		afterEfflux
	2927			3059		1383
	3176			1403		1455
	2419			1013		3153
	1386			1371		3202
	1018			1226		1383
	3464			3210		3142
	1853			2260		883
	1753			2850
	mean	preload.		mean	preload	mean	preload
	2249.5	2398		2049	2163	2085.86	2234
		cpm/oocyte
	min	1	%of preload.	2	%of preload.	3	%of preload.		mean 3 tubes		Efflux in% of preloading
Gly*/Leu	0	11.875	0.484	11.875	0.474	9.375	0.3017		0.4199	0.102486
	7.5	64.875	2.649	79.875	3.192	84.875	2.731		2.85733	0.292715
	15	120	4.89	142.125	5.68	182.375	5.869		5.47967	0.519336
	30	205.75	8.4	210.875	8.428	271.375	8.734		8.52067	0.185282
	after Efflux			afterEfflux		afterEfflux
	2934			1527		2379
	2128			2017		2151
	2778			2215		4313
	2826			2813		1691
	2366			2575		2663
	1199			1675		3618
	1262			2422		3514
	2462			3091		2364
	mean	preload.		mean	preload	mean	preload
	2244.38	2449		2291.88	2502	2836.62	3107
		cpm/oocyte
	min	1	%of preload.	2	%of preload.	3	%of preload.		mean 3 tubes		Efflux in% of preloading
Gly*/D Ala	0	11.25	0.455	10	0.422	15.625	0.669		0.515333	0.134098
	7.5	223.75	9.025	194.5	8.217	215.625	9.242		8.828	0.540151
	15	387.625	15.687	325.75	13.762	387	16.588		15.3457	1.44359
	30	628.375	25.3	507.25	21.43	620.25	26.586		24.4387	2.68375
	after Efflux			afterEfflux		afterEfflux
	2065			950		1539
	1961			2467		2466
	1680			1410		1203
	2613			1552		2041
	2256			1586		2065
	1122			2662		1523
	1199			3125		2216
	1852			1127		653
	mean	preload.		mean	preload	mean	preload
	1843.5	2471		1859.88	2367	1713.25	2333
		cpm/oocyte
	min	1	%of preload.	2	%of preload.	3	%of preload.		mean 3 tubes		Efflux in% of preloading
Gly*/D Ser	0	5.625	0.215	13.125	0.447	11.25	0.391		0.351	0.121062
	7.5	185.625	7.09	352.625	12.01	266.25	9.254		9.45133	2.46593
	15	354	13.532	634.625	21.615	463.875	16.123		17.09	4.12735	18.869	3.88343
	30	594.25	22.716	991.125	33.757	763.125	26.525		27.666	5.60824	30.141	5.1138
	after Efflux			afterEfflux		afterEfflux
	1085			1715		1534
	2412			1508		1188
	1660			3295		2905
	1503			2923		2254
	2564			943		1649
	2740			1808		2103
	2404			2111		2236
	1808			1259		3045
	mean	preload.		mean	preload	mean	preload
	2022	2616		1945.25	2936	2114.25	2877
